# Supplementary material for: Whole Genome Sequencing of Field Isolates Reveals Extensive Genetic Diversity in Plasmodium vivax from Colombia
Source: PLoS Negl Trop Dis. 2015 Dec 28;9(12):e0004252. doi: 10.1371/journal.pntd.0004252 (PMC4692395; doi:10.1371/journal.pntd.0004252)
Supplement: S3 Table — 10kb windows with unusually high or low genetic diversity. Values for θw^ and π^ are ×10−3. The values in the “Start” column are the position of the start of the genomic window in kb. (XLSX) [file pntd.0004252.s004.xlsx]

## Sheet: Sheet1
Position			Genes
1:210000	0.0464	0.0267	PVX_087830 (CRISP), PVX_087835 (ATP synthase lipid-binding protein), PVX_087840 (importin-7), PVX_087845
8:480000	0.133	0.132	PVX_094715 , PVX_094720 (ribosomal protein L43 ), PVX_094725 , PVX_094730
11:480000	0.137	0.15	PVX_114950
11:1250000	0.0461	0.0303	PVX_114095 (cell division cycle protein 48 homologue), PVX_114090
12:1370000	0.138	0.111	PVX_116895 , PVX_116900 (diacylglycerol kinase)
12:2590000	0.0462	0.0505	PVX_118310 (gamma-tubulin complex component), PVX_118315 ( poly(A)-specific ribonuclease PARN)
13:310000	0.0933	0.121	PVX_084445 (CRMP3), PVX_084450
13:1390000	0.136	0.11	PVX_085645 , PVX_085650 , PVX_085655 (zinc finger protein), PVX_085660 (dimethyladenosine transferase)
14:840000	0.0869	0.0896	PVX_122755 (SEC63), PVX_122760, PVX_122765
14:1250000	0	0	PVX_123220 (CUL1), PVX_123225, PVX_123230 (dhps)
14:1280000	0.136	0.154	PVX_123260 ), PVX_123265 ), PVX_123270 (50S ribosomal protein L33)
14:1290000	0.0437	0.0575	PVX_123270 (50S ribosomal protein L33), PVX_123275 (acyl-CoA binding protein), PVX_123283 (JmjC1)
14:1300000	0.045	0.0589	PVX_123283 (JJmjC1), PVX_123290
5:110000	1.63	1.73	PVX_088870 (early transcribed membrane protein)
6:160000	1.83	1.56	PVX_001810, PVX_001820
6:370000	1.91	1.87	PVX_004537 (VIR protein), PVX_004539 (variable surface protein Vir12-related)
8:1210000	1.69	1.24	PVX_119775, PVX_119770, PVX_119765, PVX_119760
10:60000	1.59	1.5	PVX_079745, PVX_079750
10:1270000	1.55	1.55	PVX_097665, PVX_097660 (IspE), PVX_097655 (50S ribosomal protein L28), PVX_097650, PVX_097645
10:1300000	1.98	2.09	PVX_097610, PVX_097605 (vacuolar protein sorting-associated protein 11), PVX_097600, PVX_097595
11:1030000	1.74	1.91	PVX_114345
11:1130000	1.62	1.75	PVX_114260 (transcription factor with AP2 domains, putative ApiAP2)
11:1720000	1.81	1.77	PVX_113545 ( SAS6), PVX_113540 (COQ2), PVX_113535, PVX_113530 (UROD)
12:750000	1.75	1.72	PVX_082710, PVX_082700 (merozoite surface protein 7 (MSP7), PVX_082695 (MSP7, putative)
13:810000	1.76	1.45	PVX_084965 (MAPK1), PVX_084970, PVX_084975
13:1030000	1.59	1.67	PVX_085235, PVX_085240
